# Supplementary material for: General aspects, host interaction, and application of Metarhizium sp. in arthropod pest and vector control
Source: Front Fungal Biol. 2024 Nov 20;5:1456964. doi: 10.3389/ffunb.2024.1456964 (PMC11614621; doi:10.3389/ffunb.2024.1456964)
Supplement: Supplementary file 1 [file Table1.xlsx]

## Sheet: Sheet1
Year of publication		Title				Fungus lineage				Target arthropod				Target insect arthropod order				Main results obtained from M. anisopliae				Bibliographic reference
2020		Updating the application of Metarhizium anisopliae to control cattle tick Rhipicephalus microplus (Acari: Ixodidae)				Multiple lineages				Rhipicephalus microplus				Acarina: Ixodida				Bibliographic survey				Beys-da-Silva, WO, Rosa, RL, Berger, M., Coutinho-Rodrigues, CJB, Vainstein, MH, Schrank, A., … Santi, L. (2020). Updating the application of Metarhizium anisopliae to control cattle tick Rhipicephalus microplus (Acari: Ixodidae). Experimental Parasitology, 208(August 2019), 107812. https://doi.org/10.1016/j.exppara.2019.107812
2012		Resistant ticks inhibit Metarhizium infection prior to haemocoel invasion by reducing fungal viability on the cuticle surface				Metarhizium brunneum Ma7				R. annulatus, Galleria mellonela, Hyalomma excavatum and R. sanguineus				Acarina: Ixodida and Insecta: Lepidoptera				Ma7 showed efficacy in mortality against H. excavatum, Galleria mellonela and R. annulatus				Ment, D., Churchill, ACL, Gindin, G., Belausov, E., Glazer, I., Rehner, S.A., … Samish, M. (2012). Resistant ticks inhibit Metarhizium infection prior to haemocoel invasion by reducing fungal viability on the cuticle surface. Environmental Microbiology, 14(6), 1570–1583. https://doi.org/10.1111/j.1462-2920.2012.02747.x
2010		Field Applications of Entomopathogenic Fungi Beauveria bassiana and Metarhizium anisopliae F52 (Hypocreales: Clavicipitaceae) for the Control of Ixodes scapularis (Acari: Ixodidae)				Metarhizium anisopliae F52				Ixodes scapularis				Acarina: Ixodida				Control mediated by the fungus strain M. anisopliae F52 demonstrated efficacy reflected in 52-84% mortality in nymphs treated in the presence and absence of vegetation				Stafford, K. C., & Allan, S. A. (2010). Field Applications of Entomopathogenic Fungi Beauveria bassiana and Metarhizium anisopliae F52 (Hypocreales: Clavicipitaceae) for the Control of Ixodes scapularis (Acari: Ixodidae). Journal of Medical Entomology, 47(6), 1107–1115. https://doi.org/10.1603/me10019
2008		BmSI-7, a novel subtilisin inhibitor from Boophilus microplus, with activity toward Pr1 proteases from the fungus Metarhizium anisopliae				Unknown lineage				Boophilus microplus				Acarina: Ixodida				The work showed two new molecules that inhibit fungal subtilisins, originating from the tick (Bm-Sl6 and Bm-Sl7).				Sasaki, SD, de Lima, CA, Lovato, DV, Juliano, MA, Torquato, RJS, & Tanaka, AS (2008). BmSI-7, a novel subtilisin inhibitor from Boophilus microplus, with activity toward Pr1 proteases from the fungus Metarhizium anisopliae. Experimental Parasitology, 118(2), 214–220. https://doi.org/10.1016/j.exppara.2007.08.003
2008		Performance of Metarhizium anisopliae and Its Combination with Deltamethrin against a Pyrethroid-Resistant Strain of Boophilus microplus in a Stall Test				ESALQ959				Boophilus microplus				Acarina: Ixodida				The results show an average mortality of 32.57% in ticks treated with the fungus, 38.58% mortality in ticks treated with deltamethrin and 30.92% mortality in simultaneous treatment.				Bahiense, TC, Fernandes, É. KK, Angelo, IDC, Perinotto, WMS, & Bittencourt, VREP (2008). Performance of Metarhizium anisopliae and its combination with deltamethrin against a pyrethroid-resistant strain of Boophilus microplus in a stall test. Annals of the New York Academy of Sciences, 1149, 242–245. https://doi.org/10.1196/annals.1428.031
2008		Fungal Formulations to Control Rhipicephalus sanguineus Engorged Females				ESALQ960				Rhipicephalus sanguineus				Acarina: Ixodida				Treatment with polymerized cellulose gel + Ma caused an average mortality of 41.75% of the treatment; concentrated emulsifier + Ma caused 65.25%; The gel + emulsifier + Ma generated 80.13% mortality.				Reis, RCS, Fernandes, É. KK, & Bittencourt, VREP (2008). Fungal formulations to control Rhipicephalus sanguineus engorged females. Annals of the New York Academy of Sciences, 1149, 239–241. https://doi.org/10.1196/annals.1428.030
2005		Pathogenicity of Metarhizium anisopliae (Deuteromycetes) and permethrin to Ixodes scapularis (Acari: Ixodidae) nymphs				ESC1				Ixodes scapularis				Acarina: Ixodida				Mortality was observed between 20 and 36%, while joint treatment with permethrin did not show synergism or antagonism in the action of the fungus.				Hornbostel, V.L., Zhioua, E., Benjamin, M.A., Ginsberg, H.S., & Ostfeld, R.S. (2005). Pathogenicity of Metarhizium anisopliae (Deuteromycetes) and permethrin to Ixodes scapularis (Acari: Ixodidae) nymphs. Experimental and Applied Acarology, 35(4), 301–316. https://doi.org/10.1007/s10493-004-5437-z
2005		Comparison of water, oils and emulsifiable adjuvant oils as formulating agents for Metarhizium anisopliae for use in control of Boophilus microplus				ARSEF3297				Boophilus microplus				Acarina: Ixodida				Formulations of conidia in coconut oil and paraffin significantly increased the mean survival time compared to aqueous formulations (4.6 ±0.28 days, 4.4 ±0.15 and 8.4 ±0.42 days).				Polar, P., Kairo, MTK, Moore, D., Pegram, R., & John, S. A. (2005). Comparison of water, oils and emulsifiable adjuvant oils as formulating agents for Metarhizium anisopliae for use in control of Boophilus microplus. Mycopathologia, 160(2), 151–157. https://doi.org/10.1007/s11046-005-0120-4
2019		Virulence of Some Entomopathogenic Fungi Isolates of Beauveria bassiana (Hypocreales: Cordycipitaceae) and Metarhizium anisopliae (Hypocreales: Clavicipitaceae) to Aulacaspis tubercularis (Hemiptera: Diaspididae) and Icerya seychellarum (Hemiptera: Monophlebidae) on Mango Crop				EGY-5				Aulacaspis tubercularis and Icerya seychellarum				Insecta: Hemiptera				Metarhizium anisopliae (EGY-5) exerted mortality on nymphs of the species, for 4 weeks, equivalent to 47.5%, 53.8%, 59.6% and 44%, with an average mortality of 51.2%. In addition to this result, the lethal concentration 50 corresponding to 8.49.10^4 blastospores and the lethal times of concentrations of 10^8, 10^7 and 10^6 equivalent to 4.93 days, 5.85 days and 7, were shown. 23 days, respectivel…				Sayed, A.M.M., & Dunlap, C.A. (2019). Virulence of Some Entomopathogenic Fungi Isolates of Beauveria bassiana (Hypocreales: Cordycipitaceae) and Metarhizium anisopliae (Hypocreales: Clavicipitaceae) to Aulacaspis tubercularis (Hemiptera: Diaspididae) and Icerya seychellarum (Hemiptera: Monophlebidae) on Mango Crop. Journal of Economic Entomology. 1-13. doi:10.1093/jee/toz187
2016		Screening of Fungi for Biological Control of a Triatomine Vector of Chagas Disease: Temperature and Trypanosome Infection as Factors				URPE-11				Rhodnius prolixus				Insecta: Hemiptera				The average lethality time of the URPE-11 isolate was equivalent to 4.02 days. Doses of 10^8,^6, ^5 and ^4 caused 100% mortality over 1 week with mean lethal time of 3.96±0.23, 4.4±0.23, 5.13±0 .23, 6.06±0.23 and 9.96 ±0.24 days at concentrations of 1.6x10^8, 8x10^6, 4x10^5.2x10^4 and 1x10^3 spores/ml respectively. detected in 100% of the insects treated at the aforementioned doses, at a temperat…				Garcia, ARM, Rocha, A. de P., Moreira, CC, Rocha, SL, Guarneri, AA, & Elliot, SL (2016). Screening of Fungi for Biological Control of a Triatomine Vector of Chagas Disease: Temperature and Trypanosome Infection as Factors. PLoS Neglected Tropical Diseases, 10(11), 1–14. https://doi.org/10.1371/journal.pntd.0005128
2014		Exposure of Bed Bugs to Metarhizium anisopliae at Different Humidities				ARSEF1548				Cimex lectularius				Insecta: Hemiptera				Ingestion of concentrations of 10^5 conidia generated 100% mortality in around 72 hours. Higher mortality in insects treated at humidity of 98% (71.1%). Non-significant mortality in insects in the aggregation assay, where fasted and/or fed insects were kept at 32% humidity.				Ulrich, K. R., Feldlaufer, M. F., Kramer, M., & St. Leger, R. J. (2014). Exposure of Bed Bugs to Metarhizium anisopliae at Different Humidities. Journal of Economic Entomology, 107(6), 2190–2195. https://doi.org/10.1603/ec14294
2014		Potential for entomopathogenic fungi to control Triatoma dimidiata (Hemiptera: Reduviidae), a vector of Chagas disease in Mexico				LBIH-033				Triatoma dimidiata				Insecta: Hemiptera				Concentrations of 10^8 conidia were prepared and applied to triatomine nymphs and adults. The assays were read for 30 days and the 50% lethal concentration was calculated. The mortality observed when treated with M.anisopliae was equivalent to 25%, with an average time limit between 16 and 24 days.				Vazquez-Martínez, MG, Cirerol-Cruz, BE, Torres-Estrada, JL, López, MHR (2014). Potential for entomopathogenic fungi to control Triatoma dimidiata (Hemiptera: Reduviidae), a vector of Chagas disease in Mexico. Journal of the Brazilian Society of Tropical Medicine. 716-722. http://dx.doi.org/10.1590/0037-8682-0193-2014
2013		Inhibition of Ecto-Phosphatase Activity in Conidia Reduces Adhesion and Virulence of Metarhizium anisopliae on the Host Insect Dysdercus peruvianus				E6				Dysdercus peruvianus				Insecta: Hemiptera				The presence of acid ecto-phosphatase inhibitors decreased the rate of adhesion of conidia to the wings of Dysdercus peruvianus. Consequently, pre-treatment of propagules in solutions of these inhibitors reduced the virulence of the fungus to the insect.				Cosentino-Gomes, D., Rocco-Machado, N., Santi, L., Broetto, L., Vainstein, MH, Meyer-Fernandes, JR, … Beys-Da-Silva, WO (2013). Inhibition of ecto-phosphatase activity in conidia reduces adhesion and virulence of Metarhizium anisopliae on the host insect Dysdercus peruvianus. Current Microbiology, 66(5), 467–474. https://doi.org/10.1007/s00284-012-0296-z
2011		Activity of Metarhizium spp. and Isaria spp. from the Central Brazilian Cerrado against Triatoma infestans nymphs				IP-1, IP-41, IP-46, IP-60, IP-101				Triatoma infestans				Insecta: Hemiptera				The cumulative mortality of M.anisopliae isolates in T.infestans nymphs was equivalent to 100% during the first 10 days. The lethal times for isolates 1, 41, 46, 60 and 101 were, respectively, 6.5, 7.1, 6.6, 6.7 and 7.4. The lethal time 90 was, in the same order, 8, 8.1 (IP-41 to IP-60) and 9.3 days for IP-101.				Rocha, L.F.N., & Luz, C. (2011). Activity of Metarhizium spp. and Isaria spp. from the Central Brazilian Cerrado against Triatoma infestans nymphs. Transactions of the Royal Society of Tropical Medicine and Hygiene, 105(7), 417–419. https://doi.org/10.1016/j.trstmh.2011.04.012
2010		Histopathology Caused by the Entomopathogenic Fungi, Beauveria bassiana and Metarhizium anisopliae, in the Adult Planthopper, Peregrinus maidis, a Maize Virus Vector				ARSEF 8376				Peregrinus maidis				Insecta: Hemiptera				Conidia of M. anisopliae were found in the ommatidia of insects, as well as in the joint membranes present on their limbs. Additionally, many clusters were found in the tracheal pores and in bristles throughout the animal's body. After 72 hours of monitoring, germ tubes (appressoria) were found in conidia of M. anisopliae. Hyphae, on the fourth day of follow-up, were found inside the thorax and a…				Toledo, AV, de Remes Lenicov, AMM, & López Lastra, CC (2010). Histopathology Caused by the Entomopathogenic Fungi, Beauveria bassiana and Metarhizium anisopliae, in the Adult Planthopper, Peregrinus maidis, a Maize Virus Vector. Journal of Insect Science, 10(35), 1–10. https://doi.org/10.1673/031.010.3501
2022		Compatibility and synergistic interactions of fungi, Metarhizium anisopliae, and insecticide combinations against the cotton aphid, Aphis gossypii Glover (Hemiptera: Aphididae)				Metarhizium anisopliae unidentified attraction				Aphis gossypii				Insect: Hemiptera				M. anisopliae (unidentified strain; 106 propagules/mL) were formulated with flonicamid, imidacloprid, nitenpyram, dinotefuran, pymetrozine, pyriproxyfen, spirotetramat and matrine, applied topically to A. glossypii and observed for 72 hours. Results maximum showed lethality of 91.68% with the combination of the EPF and flonicamid, while the lowest mortality observed was originated from fungal tre…				Nawaz, A., Razzaq, F., Razzaq, A. et al. Compatibility and synergistic interactions of fungi, Metarhizium anisopliae, and insecticide combinations against the cotton aphid, Aphis gossypii Glover (Hemiptera: Aphididae). Sci Rep 12, 4843 (2022);12(1):1–10. https://doi.org/10.1038/s41598-022-08841-6
2006		Effects of Metarhizium anisopliae (Metsch.) Sorok. and Beauveria bassiana (Bals.) Vuill. about the Predatory Bed Bug Podisus nigrispinus (Dallas) (Hemiptera: Pentatomidae)				1189, 866 and 1022				Podisus nigrispinus and Diatraea saccharalis				Insecta: Hemiptera and Lepidoptera				Topical treatment with propagules 1189, 866 and 1022 generated respective mortality of 55%, 55% and 85% in D.saccharalis and 52%, 72% and 71% in P. nigrispinus nymphs. For adults of the predatory hemiptera, the equivalent percentages were 4%, 13% and 13%. Contact contamination generated mortalities, in nymphs, equivalent to 18%, 13% and 28%, while in adults, the mortalities observed were 15%, 20%…				France, I. WB, Marques, EJ, Torres, JB, & Oliveira, JV (2006). Effects of Metarhizium anisopliae (Metsch.) Sorok. and Beauveria bassiana (Bals.) Vuill. on the predatory stink bug Podisus nigrispinus (Dallas) (Hemiptera: Pentatomidae). Neotropical Entomology, 35(3), 349–356. https://doi.org/10.1590/S1519-566X2006000300009
2020		Occurrence, Identification, and Virulence of Native Fungal Pathogens Isolated From Mexican Fruit Fly (Diptera: Tephritidae) Larvae From Soils of Three Cropping Systems				2 unidentified isolates				Anastrefa ludens				Insecta: Diptera				The authors of the study evaluated the natural occurrence of entomopathogenic fungi in carcasses of the studied fly. They also found that changes in the organic profile of the soil in rainy times modified the virulence of the fungus. However, no promising results were found for the isolated strains of M.brunneum, as it was not commonly isolated and did not show high virulence when treating insect…				Presa-Parra, E., Hernández-Rosas, F., Bernal, JS, Valenzuela-González, JE, Altúzar-Molina, A., & Birke, A. (2020). Occurrence, Identification, and Virulence of Native Fungal Pathogens Isolated From Mexican Fruit Fly (Diptera: Tephritidae) Larvae From Soils of Three Cropping Systems. Journal of Economic Entomology. doi:10.1093/jee/toaa012
2023		Entomopathogenic Fungi as a Potential Management Tool for the Control of Urban Malaria Vector, Anopheles stephensi (Diptera: Culicidae)				M. anisopliae (Ma4 and Ma-NBAIR) and B. bassiana (Bb5a and Bb-NBAIR)				Anopheles stephensi				Insecta: Diptera				The Ma4 and Ma-NBAIR strains of Metarhizium anisopliae and the Bb5a and Bb-NBAIR strains of Beauveria bassiana were used as a control agent against larval and adult forms of An. Stephensi. Both species (conidial concentration = 107 propagules/mL) were applied to cement and mud panels to treat adults during 10 days of observation. Second instar larvae were treated and monitored until pupation. All…				Renuka, S.; Vani H, C.; Alex, E. Entomopathogenic Fungi as a Potential Management Tool for the Control of Urban Malaria Vector, Anopheles stephensi (Diptera: Culicidae). J. Fungi 2023, 9, 223. https://doi.org/10.3390/jof9020223
2020		Action of Metarhizium brunneum (Hypocreales: Clavicipitaceae) Against Organophosphate- and Pyrethroid-Resistant Aedes aegypti (Diptera: Culicidae) and the Synergistic Effects of Phenylthiourea				V275 and 4556				Aedes aegypti				Insecta: Diptera				The objective of the work was to evaluate the effectiveness of M. anisopliae (brunneum) in controlling Aedes aegypti larvae resistant to organophosphate insecticides and pyrethroids, in addition to investigating the synergistic role of phenylthiourea (PTU, an inhibitor of serine proteases, an inhibitor of the phenoloxidase melanization). The authors did not observe the occurrence of cross-resista…				Prado, R., Macedo-Salles, PA, Duprat, RC, Baptista, ARS, Feder, D., Lima, JBP, … Mello, CB (2020). Action of Metarhizium brunneum (Hypocreales: Clavicipitaceae) Against Organophosphate- and Pyrethroid-Resistant Aedes aegypti (Diptera: Culicidae) and the Synergistic Effects of Phenylthiourea. Journal of Medical Entomology, 57(2), 454–462. https://doi.org/10.1093/jme/tjz161
2019		Pathogenicity and Transgenerational Effects of Metarhizium anisopliae on the Demographic Parameters of Aedes albopictus (Culicidae: Diptera)				Met 2.4 and Met 11.1				Aedes albopictus				Insecta: Diptera				Firstly, the authors found mortality equivalent to 92% from the treatment of a suspension of 10^5 conidia. Fed and fasted females were exposed to the lethal concentration 50 of 8.1. 10^5, where, from these tests, a decrease in offspring of subsequent generations was verified, illustrating transgenerational control promoted by fungal treatment.				Shoukat, R. F., Hassan, B., Shakeel, M., Zafar, J., Li, S., Freed, S., … Jin, F. (2019). Pathogenicity and Transgenerational Effects of Metarhizium anisopliae on the Demographic Parameters of Aedes albopictus (Culicidae: Diptera). Journal of Medical Entomology, (X), 1–9. https://doi.org/10.1093/jme/tjz236
2019		The Effect of Entomopathogenic Fungi on Enzymatic Activity in Chlorpyrifos-Resistant Mosquitoes, Culex quinquefasciatus (Diptera: Culicidae)				Not informed				Culex quinquefasciatus				Insecta: Diptera				The objective of the work was to verify enzymatic activities in populations resistant to chlorpyrifos, when treated with concentrations of M.anisopliae and B.bassiana. For treatments with M. anisopliae, the activity of acid phosphatases was suppressed at 24.22 umol/min of mg/ml of protein in generation 15 of selected mosquitoes, indicating the absence of cross-resistance for given enzymatic react…				Ismail, H. M., Freed, S., Naeem, A., Malik, S., & Ali, N. (2020). The Effect of Entomopathogenic Fungi on Enzymatic Activity in Chlorpyrifos-Resistant Mosquitoes, Culex quinquefasciatus (Diptera: Culicidae). Journal of Medical Entomology, 57(1), 204–213. https://doi.org/10.1093/jme/tjz143
2019		Activity of additives and their effect in formulations of Metarhizium anisopliae sl IP 46 against Aedes aegypti adults and on postmortem conidiogenesis				IP-46				Aedes aegypti				Insecta: Diptera				The work is based on verifying the viability and efficiency of formulations of M. anisopliae conidia in mineral, vegetable oil and diatomaceous earth formulations in Aedes aegypti adults. The authors verified the adulticidal activity of the formulations by obtaining 50% and 90% lethal concentrations equivalent to 2.7 × 10^5 and 2.4 × 10^6 conidia/cm2. However, both mineral and vegetable oil exert…				Rodrigues, J., Borges, PR, Fernandes, É. K.K., & Luz, C. (2019). Activity of additives and their effect in formulations of Metarhizium anisopliae sl IP 46 against Aedes aegypti adults and on postmortem conidiogenesis. Acta Tropica,193(March),192-198. https://doi.org/10.1016/j.actatropica.2019.03.002
2019		Fungi as Biocontrol Agents of Culicoides Biting Midges, the Putative Vectors of Bluetongue Disease				F52				Culicoides sp.				Insecta: Diptera				The author reflects on the application of Metarhizium anisopliae to control several species of Culicoides diptera, relating application strategies to feeding habits, resting, oviposition, among others.				Ansari, M., Walker, M., & Dyson, P. (2019). Fungi as Biocontrol Agents of Culicoides Biting Midges, the Putative Vectors of Bluetongue Disease. Vector-Borne and Zoonotic Diseases, 19(6), 395–399. https://doi.org/10.1089/vbz.2018.2300
2018		Improving the delivery and efficiency of fungus-impregnated cloths for control of adult Aedes aegypti using a synthetic attractive lure				ESALQ 818				Aedes aegypti				Insecta: Diptera				The study aimed to combine treatment with M. anisopliae conidia with traps based on PET, black fabric and attractive baits. 31 and 66% of sample mosquitoes were captured in PET traps with black fabric and stickers + attractive baits for respective periods of 24 and 48 hours of exposure. Black cloth traps containing M.anisopliae conidia and bait showed an average mortality of 32%, while black clot…				Paula, AR, Silva, LEI, Ribeiro, A., Butt, TM, Silva, CP, & Samuels, RI (2018). Improving the delivery and efficiency of fungus-impregnated cloths for control of adult Aedes aegypti using a synthetic attractive lure. Parasites and Vectors, 11(1), 1–9. https://doi.org/10.1186/s13071-018-2871-z
2017		UV-B radiation-related effects on conidial inactivation and virulence against Ceratitis capitata (Wiedemann) (Diptera; Tephritidae) of phylloplane and soil Metarhizium sp. strains				EAMa 04/04-Su EAMb 09/01-Su EAMb 09/02-Su EAMa 01/58-Su EAMb 10/01-Fil EAMb 10/02-Fil EAMb 10/03-Fil EAMb 10/05-Fil EAMb 10 /01-Su EAMb 10/02-Su				Ceratitis capitata				Insecta: Diptera				The study aimed to evaluate the tolerance of different strains of fungi of the genus Metarhizium ultraviolet radiation. 18 strains were evaluated. Among these strains, 10 belonged to the species M. brunneum. This tolerance was analyzed based on in vitro and in vivo tests, in individuals of the species Keratitis capitata. During the tests, it was found that there was no relationship between fungal…				Fernández-Bravo, M., Flores-León, A., Calero-López, S., Gutiérrez-Sánchez, F., Valverde-García, P., & Quesada-Moraga, E. (2017). UV-B radiation-related effects on conidial inactivation and virulence against Ceratitis capitata (Wiedemann) (Diptera; Tephritidae) of phylloplane and soil Metarhizium sp. strains. Journal of Invertebrate Pathology, 148, 142–151. doi:10.1016/j.jip.2017.06.012
2017		Interaction Between Metarhizium anisopliae (Met.) and the Insecticides Used for Controlling House Fly (Diptera: Muscidae) in Poultry Farm of Malaysia				Ory-X				Musca domestica				Insecta: Diptera				The work aimed to investigate the use of M. anisopliae simultaneously with the application of insecticides cyromazine and ChCy, where greater tolerance of the fungus to the insecticide ChCy was demonstrated. Given this, the authors detected that the treatment of sublethal doses of ChCy with conidia (10^6) generated mortality in a spectrum that varied between 62 and 72%.				Ong, S.Q., Ahmad, H., Ab Majid, A.H., & Jaal, Z. (2017). Interaction Between Metarhizium anisopliae (Met.) and the Insecticides Used for Controlling House Fly (Diptera: Muscidae) in Poultry Farm of Malaysia. Journal of Medical Entomology, 54(6), 1626–1632. https://doi.org/10.1093/jme/tjx128
2023		Pathogenicity of Beauveria bassiana (Balsamo-Crivelli) and Metarhizium anisopliae (Metschnikof) isolates against life stages of Zeugodacus cucurbitae (Coquillett) (Diptera: Tephritidae)				Beauveria bassiana (Bb13, Bb14, Bb337, Bb338, Bb339, Bb353, Ma31, MaD)				Zeugodacus cucurbitae				Insecta: Diptera				Recent studies on population control of Tephritid flies Zeugodacus cucurbitae (Coquillett) using M. anisopliae and B. bassiana EPFs provide data that point to proficient fungal strains that act differentially across the pests' life stages. B. bassiana strains Bb13, Bb14, Bb337, Bb338, Bb339 and Bb353 were used in contrast to M. anisopliae strains Ma31 and MaD (105-1010 propagules/mL). The results…				Hintènou, MV, Omoloye, AA, Douro Kpindou, OK et al. Pathogenicity of Beauveria bassiana (Balsamo-Crivelli) and Metarhizium anisopliae (Metschnikoff) isolates against life stages of Zeugodacus cucurbitae (Coquillett) (Diptera: Tephritidae). Egypt J Biol Pest Control 33, 45 (2023). https://doi.org/10.1186/s41938-023-00693-0
2015		Neem oil increases the efficiency of the entomopathogenic fungus Metarhizium anisopliae for the control of Aedes aegypti (Diptera: Culicidae) larvae				ESALQ 818				Aedes aegypti				Insecta: Diptera				The authors of the work aimed to investigate the joint application of M. anisopliae conidia with Neem oil (insect growth regulator insecticide) on Aedes aegypti larvae. The concentrations of neem used in the work were between 0.0001 and 1%. The 1% concentration reduced survival to 18%. Sublethal doses of neem with concentrations of conidia (10^8 and 10^7) proved to be more efficient than treatmen…				Gomes, SA, Paula, AR, Ribeiro, A., Moraes, COP, Santos, JWAB, Silva, CP, & Samuels, RI (2015). Neem oil increases the efficiency of the entomopathogenic fungus Metarhizium anisopliae for the control of Aedes aegypti (Diptera: Culicidae) larvae. Parasites and Vectors, 8(1), 1–8. https://doi.org/10.1186/s13071-015-1280-9
2015		Identification of Metarhizium strains highly effective against Aedes, Anopheles and Culex larvae				ARESF 4556, ARSEF 3297 and V275				Aedes aegypti, Anopheles stephensi, Culex quinquefasciatus				Insecta: Diptera				Suspensions of dried conidia suspended in surfactant were prepared for bioassays, using L2-3 and L3-4 larvae of the mentioned species. 4556 demonstrated higher mortality when compared to strains v275 and 3297, with a 50% lethal time between 0.1 and 1.1 days. Culex and Anopheles were more susceptible compared to Aedes. Early and late stage larvae (L2 and L4) were also more vulnerable to conidial f…				Greenfield, B.P.J., Peace, A., Evans, H., Dudley, E., Ansari, M.A., & Butt, T.M. (2015). Identification of Metarhizium strains highly effective against Aedes, Anopheles and Culex larvae. Biocontrol Science and Technology, 25(5), 487–502. https://doi.org/10.1080/09583157.2014.989813
2014		Evaluation of Metarhizium anisopliae for the control of Culicoides brevitarsis Kieffer (Diptera: Ceratopogonidae), the main vector of bluetongue virus in Australia				ARI-Ma01, ARI-Ma03, ARI-Ma04 and ARI-Ma06				Culicoides brevitarsis				Insecta: Diptera				The cumulative mortality profiles in C. brevitarsis demonstrated high activity of all strains, with strains 01 and 06 predominating (without significant differences). However, the average mortality indicated greater efficiency (without statistically significant differences) of strains 01 and 03. Larvae treated with strain 04 and 06 had a higher rate of emergence into adults, indicating lower effi…				Nicholas, A. H., & McCorkell, B. (2014). Evaluation of Metarhizium anisopliae for the control of Culicoides brevitarsis Kieffer (Diptera: Ceratopogonidae), the main vector of bluetongue virus in Australia. Journal of Vector Ecology, 39(1), 213–218. https://doi.org/10.1111/j.1948-7134.2014.12089.x
2013		Testing fungus impregnated cloths for the control of adult Aedes aegypti under natural conditions				ESALQ 818				Aedes aegypti				Insecta: Diptera				The main point of the article was to verify the effectiveness of M. anisopliae conidia when impregnated in special tissue in order to contaminate adult Aedes aegypti through contact. In addition to the conidia, doses of imidacloprid (IMI), a neonicotinoid insecticide, were applied to the tissue. The survival rate found in the treatment with conidia + insecticides was equivalent to 38%, in contras…				Paula, AR, Carolino, AT, Silva, CP, Pereira, CR, & Samuels, RI (2013). Testing fungus impregnated cloths for the control of adult Aedes aegypti under natural conditions. Parasites and Vectors, 6(1), 1–6. https://doi.org/10.1186/1756-3305-6-256
2013		Infectivity of Metarhizium anisopliae (Hypocreales: Clavicipitaceae) to Phlebotomus papatasi (Diptera: Psychodidae) Under Laboratory Conditions				Ma79				Phlebotomus papatasi				Insecta: Diptera				Mortality caused by treatment with concentrations of conidia was higher in pupae. The infectivity and mortality of conidia were greater when they were subcultured ten times in different hosts. The two-week period was found to be the window of greatest mortality exerted by the fungi on the sandfly (data observed from the treatment with 6 different concentrations of propagules). The lethal concentr…				Zayed, A., Soliman, M. M., & El-shazly, M. M. (2013). Infectivity of Metarhizium anisopliae (Hypocreales: Clavicipitaceae) to Phlebotomus papatasi (Diptera: Psychodidae) Under Laboratory Conditions, 796–803.https://doi.org/10.1653/024.096.0340
2012		Seasonal Abundance, Number of Annual Generations, and Effect of an Entomopathogenic Fungus on Phlebotomus papatasi (Diptera: Psychodidae)				Ma79				Phlebotomus papatasi				Insecta: Diptera				The mortality obtained from the treatment of specimens collected in the semi-field reached 100% in winter, while in summer, mortality was the lowest found (56%). There was no significant mortality in insects treated in the autumn and spring periods.				El-Shazly, M. M., Soliman, M. M., & Zayed, A. (2012). Seasonal Abundance, Number of Annual Generations, and Effect of an Entomopathogenic Fungus on Phlebotomus papatasi (Diptera: Psychodidae). Environmental Entomology, 41(1), 11–19. https://doi.org/10.1603/en11109
2011		Pathogenicity of Metarhizium anisopliae (Metch) Sorok and Beauveria bassiana (Bals) Vuill to adult Phlebotomus duboscqi (Neveu-Lemaire) in the laboratory				A-ICIPE-41 B-Gategi C-MER-10 D-EMB-27 E-ICIPE-18 F-ICIPE-21 G-ICIPE-60 H-ICIPE-30 I-KR-16 J-Sudan-4 K- Caterpillar M-ICIPE-62 N-ICIPE-20 O-Sandfly-18 P-EMB-26 R-R1/RA				Phlebotomus duboscqi				Insecta: Diptera				All M. anisopliae isolates generated significant mortality, ranging from 100% to 76.8%. The treatment was carried out by weighing 0.1g of dry conidia and dispersing them in test tubes, where the sand flies became contaminated through contact.				Ngumbi, PM, Irungu, LW, Ndegwa, PN, & Maniania, NK (2011). Pathogenicity of Metarhizium anisopliae (Metch) sorok and Beauveria bassiana (Bals) Vuill to adult Phlebotomus duboscqi (Neveu-Lemaire) in the laboratory. Journal of Vector Borne Diseases, 48(1), 37–40. https://doi.org/10.4103/0972-9062.74029
2011		Infection of Anopheles gambiae mosquitoes with entomopathogenic fungi: effect of host age and blood-feeding status				ICIPE-30				Anopheles gambiae				Insecta: Diptera				Adult mosquitoes of different ages (2-4, 5-8 and 9-12 days) were exposed to a concentration of 10^10 conidia. A statistically significant risk of death was found when 9-12 day old mosquitoes were treated with conidial suspension. It was also found an increased risk of mortality and mortality of fed mosquitoes (3, 12, 36 and 72 hours of feeding after treatment) when compared to the fed control wit…				Mnyone, LL, Kirby, MJ, Mpingwa, MW, Lwetoijera, DW, Knols, BGJ, Takken, W., … Russell, T. L. (2011). Infection of Anopheles gambiae mosquitoes with entomopathogenic fungi: Effect of host age and blood-feeding status. Parasitology Research, 108(2), 317–322. https://doi.org/10.1007/s00436-010-2064-y
2010		Susceptibility of Culicoides biting midge larvae to the insect-pathogenic fungus, Metarhizium anisopliae: Prospects for bluetongue vector control				ERL700, CA1, V275, LRC181A, ARSEF 3291 and ARSEF 4556				Culicoides nubeculosus				Insecta: Diptera				Treatment of eggs with conidial formulations (10^4-10^8) did not result in any deficits in hatchability. All strains of M.anisopliae caused significant mortality, however, ERL700, CA1 and V275 caused 100% mortality regardless of the insect's life stage (treatment with suspension of 10^8 conidia). The dose response assay with the V275 strain showed a 50% lethal concentration ranging between values…				Ansari, M. A., Carpenter, S., & Butt, T. M. (2010). Susceptibility of Culicoides biting midge larvae to the insect-pathogenic fungus, Metarhizium anisopliae: Prospects for bluetongue vector control. Acta Tropica, 113(1), 1–6. https://doi.org/10.1016/j.actatropica.2009.08.022
2020		Microsclerotial Granular Formulation of the Entomopathogenic Fungus Metarhizium brunneum and Its Combinations With Hydrogel and Imidacloprid Against the Annual Bluegrass Weevil (Coleoptera: Curculionidae)				F52				Listronotus maculicollis				Insecta: Coleoptera				Through contact treatment of beetle adults with concentrations of 7.3 and 5.2 x 10^9 granules/gram, in the laboratory, mortalities of, respectively, 85-100% and 67-89% were detected. However, in semi-field, treatment with granules proved to be inefficient, even with hydrogel formulations. Formulations with the insecticide imidacloprid resulted in mortalities of 70%.				Koppenhӧfer, A.M., Wu, S., & Kostromytska, O.S. (2020). Microsclerotial Granular Formulation of the Entomopathogenic Fungus Metarhizium brunneum and Its Combinations With Hydrogel and Imidacloprid Against the Annual Bluegrass Weevil (Coleoptera: Curculionidae). Journal of Economic Entomology. https://doi.org/10.1093/jee/toaa045
2020		Virulence of Commercialized Fungal Entomopathogens Against Asian Longhorned Beetle (Coleoptera: Cerambycidae)				ESALQ-E9 and F52				Anoplophora glabripennis				Insecta: Coleoptera				Treatment of adult insects with concentrations of 10^8 conidia per mL resulted in 100% mortality between 22 and 24 days of follow-up after exposure.				Clifton, EH, Jaronski, ST, & Hajek, AE (2020). Virulence of Commercialized Fungal Entomopathogens Against Asian Longhorned Beetle (Coleoptera: Cerambycidae). Journal of Insect Science, 20(2). doi:10.1093/jisesa/ieaa006
2018		The effect of entomopathogenic fungal culture filtrate on the immune response and haemolymph proteome of the large pine weevil, Hylobius abietis				Met52				Hylobius abietis				Insecta: Coleoptera				The authors of the study found that the inoculation of conidia of entomopathogenic fungi, such as M. brunneum, B. bassiana and B. caledonica, as well as the inoculation of Candida albicans, in adults of Hylobius abietis, is capable of modulating the enzymatic and antimicrobial activity of humoral factors of insect immunity (such as phenoloxidase, glycoside hydrolases), in addition to altering the…				Namara, L. M., Griffin, C. T., Fitzpatrick, D., Kavanagh, K., & Carolan, J. C. (2018). The effect of entomopathogenic fungal culture filtrate on the immune response and haemolymph proteome of the large pine weevil, Hylobius abietis. Insect Biochemistry and Molecular Biology, 101, 1–13. https://doi.org/10.1016/j.ibmb.2018.07.001
2018		Soil Type Mediates the Effectiveness of Biological Control Against Limonius californicus (Coleoptera: Elateridae)				F52				Limonius californicus				Insecta: Coleoptera				The aim of the work was to comparatively evaluate the virulence of two organisms on Limonius californicus: Metarhizium brunneum and Steinernema carpocapsae (Rhabditia). The studies showed that doses of fungus conidia exerted statistically significant mortality in relation to exposure to nematodes.				Pooria Ensafi, David W Crowder, Aaron D Esser, Zhiguo Zhao, Juliet M Marshall, Arash Rashed, Soil Type Mediates the Effectiveness of Biological Control Against Limonius californicus (Coleoptera: Elateridae), Journal of Economic Entomology, Volume 111, Issue 5, October 2018, Pages 2053–2058, https://doi.org/10.1093/jee/toy196
2017		Sweetpotato weevil, Cylas formicarius (Fab.) (Coleoptera: Brentidae) avoids its host plant when a virulent Metarhizium anisopliae isolate is present				QS155 and QS002-3				Cylas formicarius				Insecta: Coleoptera				With the known impact of a species of coleoptera, an agricultural pest of sweet potatoes, the objective of the study was to verify the mortality caused by aqueous suspensions of the two strains of M. anisopliae and to evaluate changes in feeding behavior in adults of the coleoptera using olfactometry. For the olfactometry tests, 4 experimental groups were set up: plant roots + fungi, plant roots …				Dotaona, R., Wilson, BAL, Ash, G. J., Holloway, J., & Stevens, M. M. (2017). Sweetpotato weevil, Cylas formicarius (Fab.) (Coleoptera: Brentidae) avoids its host plant when a virulent Metarhizium anisopliae isolate is present. Journal of Invertebrate Pathology, 148(June), 67–72. https://doi.org/10.1016/j.jip.2017.05.010
2016		Screening of tropical isolates of Metarhizium anisopliae for virulence to the red palm weevil Rhynchophorus ferrugineus Olivier (Coleoptera: Curculionidae)				ZJ-1				Rhynchophorus ferrugineus				Insecta: Coleoptera				In order to determine phylogenetic relationships of the ZJ-1 strain of Metarhizium spp, the authors of the work subjected fungal propagules to DNA extraction and sequencing. After such molecular analyses, they detected 93% genetic similarity between the strain and representatives of Metarhizium anisopliae. Then, through contact tests with aqueous formulations of different concentrations (10^4-10^…				Sun, X., Yan, W., Qin, W., Zhang, J., Niu, X., Ma, G., & Li, F. (2016). Screening of tropical isolates of Metarhizium anisopliae for virulence to the red palm weevil Rhynchophorus ferrugineus Olivier (Coleoptera: Curculionidae). SpringerPlus, 5(1). https://doi.org/10.1186/s40064-016-2780-6
2016		Dosage Response Mortality of Japanese Beetle, Masked Chafer, and June Beetle (Coleoptera: Scarabaeidae) Adults When Exposed to Experimental and Commercially Available Granules Containing Metarhizium brunneum				F52				Popillia japonica, Phyllophaga sp and Cyclocephala sp				Insecta: Coleoptera				Fungal granules and experimental granules containing "microsclerotia" of M. brunneumwere used for treatment in 3 species of coleoptera. As LC50 of pure granules, the authors observed 1.9 x 10^27, 7.1 x 10^6, and 3.2 x 10^6 for P. japonica, Phyllophaga, and Cyclocephala, respectively. For granules with microsclerotia, LC50s of 5.9 x 10^7, 5.1 x 10^7, and 7.6 x 10^6 were observed for P. japonica, P…				Behle, R. W., & Goett, E. J. (2016). Dosage Response Mortality of Japanese Beetle, Masked Chafer, and June Beetle (Coleoptera: Scarabaeidae) Adults When Exposed to Experimental and Commercially Available Granules Containing Metarhizium brunneum. Journal of Economic Entomology, 109(3), 1109–1115. doi:10.1093/jee/tow080
2012		Susceptibility of different developmental stages of large pine weevil Hylobius abietis (Coleoptera: Curculionidae) to entomopathogenic fungi and effect of fungal infection to adult weevils by formulation and application methods				ARSEF 3297				Hylobius abietis				Insecta: Coleoptera				Suspensions of 10^5, 10^6, 10^7 and 10^8 conidia of the fungi used in the work were used to investigate mortality at different stages of the beetle's life cycle (last larval instar, pupa and adults). Over 6 days of exposure. M. robertsii 4556 and M. bruneumm 3297 exerted significant mortality in all instars. Formulations of "dry" and "wet" conidia on fabrics for contact application were more effe…				Ansari, M. A., & Butt, T. M. (2012). Susceptibility of different developmental stages of large pine weevil Hylobius abietis (Coleoptera: Curculionidae) to entomopathogenic fungi and effect of fungal infection to adult weevils by formulation and application methods. Journal of Invertebrate Pathology, 111(1), 33–40. https://doi.org/10.1016/j.jip.2012.05.006
2012		Selection of Beauveria bassiana sensu lato and Metarhizium anisopliae sensu lato isolates as microbial control agents against the boll weevil (Anthonomus grandis) in Argentina				Ma 1, 2, 4, 5, 6, 7, 8, 10, 13, 14, 15, 16, 17, 18, 20, 21, 25, 27, 31, 32, 35, 36, 41, 45, 46 , 47, 49 and 50				Anthonomus grandis				Insecta: Coleoptera				After screening the 28 strains of M. anisopliae based on the LC50 analysis and compatibility with the insecticides Thionex (endosulfan, 35%), Atrion (beta-cypermethrin, 10%) and Furia (zetamethrin, 18%), the Mb 20 and Mb 50 strains were selected for the tests with insecticides on beetle adults, whose concentrations were determined based on recommended application ranges for field use (RFAR) 10%, …				Nussenbaum, AL, & Lecuona, RE (2012). Selection of Beauveria bassiana sensu lato and Metarhizium anisopliae sensu lato isolates as microbial control agents against the boll weevil (Anthonomus grandis) in Argentina. Journal of Invertebrate Pathology, 110(1), 1–7. https://doi.org/10.1016/j.jip.2012.01.010
2023		In Vitro Biological Activity of Beauveria bassiana, Beauveria peruviensis, and Metarhizium sp. against Hypothenemus hampei (Coleoptera: Curculionidae)				Metarhizium sp. RMM-M1				Hypothenemus hampei				Insecta: Coleoptera				The fungal lineage was not able to exert differential mortality on adults of the beetle species during the follow-up days.				Chuquibala-Checan, B. et al. (2023). In Vitro Biological Activity of Beauveria bassiana, Beauveria peruviensis, and Metarhizium sp. against Hypothenemus hampei (Coleoptera: Curculionidae)Int J Agron. 2023;2023. https://doi.org/10.1155/2023/2745896
2007		Susceptibility of larvae of Cerotoma arcuata Olivier (Coleoptera: Chrysomelidae) to Beauveria bassiana (Bals.) Vuillemin, Metarhizium anisopliae (Metsch.) Sorokin and Bacillus thuringiensis Berliner				CG210 and CG321				Ceratoma arcuata				Insecta: Coleoptera				Treatment with conidial suspension (10^8 cnd/mL) of M. brunneum CG210 and CG321 resulted in 80 and 100% mortality in relation to treatments				Teixeira, MLF, & Franco, AA (2007). Susceptibility of Cerotoma arcuata Olivier (Coleoptera: Chrysomelidae) larvae to Beauveria bassiana (Bals.) Vuillemin, Metarhizium anisopliae (Metsch.) Sorokin and Bacillus thuringiensis Berliner. Rural Science. 37(1), 19-25. ISSN 0103-8478. https://doi.org/10.1590/S0103-84782007000100004
2020		Metarhizium anisopliae and Beauveria bassiana: Pathogenicity, Horizontal Transmission, and Their Effects on Reproductive Potential of Thaumatotibia leucotreta (Lepidoptera: Tortricidae)				ICIPE 30 ICIPE 18 ICIPE 78 ICIPE 62 ICIPE 69 ICIPE 63 ICIPE 20 ICIPE 7 ICIPE 74 ICIPE 656 ICIPE 68 ICIPE 40 ICIPE 315 ICIPE 31 ICIPE 22 ICIPE 725 ICIPE 676				Thaumatotibia leucotreta				Insecta: Lepidoptera				From mortality tests on adults of the insect (by spraying 300 mg of dry conidia), 12 of the 17 initial strains were selected. The horizontal transmission and egg viability tests indicated the ICIPE 69 strain as the most effective both in spreading the fungus and in inhibiting the capacity for oviposition and egg hatching.				Mkiga, AM, Mohamed, SA, du Plessis, H., Khamis, FM, Akutse, KS, & Ekesi, S. (2020). Metarhizium anisopliae and Beauveria bassiana: Pathogenicity, Horizontal Transmission, and Their Effects on Reproductive Potential of Thaumatotibia leucotreta (Lepidoptera: Tortricidae). Journal of Economic Entomology. doi:10.1093/jee/toz342
2018		Interaction of Beauveria bassiana and Metarhizium anisopliae with chlorpyrifos ethyl and spinosad in Spodoptera frugiperda larvae				ETL				Spodoptera frugiperda				Insecta: Lepidoptera				Propagule-only treatments resulted in negligible mortality, whereas positive controls of chlorpiryphos insecticide resulted in 50% mortality. The mortality of the combination between M. anisopliaeand the insecticide was 20%. Treatments with spinosad showed opposite effects, where fungal formulations with the insecticide increased mortality (33.8%), while pre-treatment of the larvae with spinosad …				Ribero-Borja, M., Guzman-Granco, A.W., Rodríguez-Leyva, E., Santíllan-Ortega, C., Pérez-Panduro, A. (2018). Interaction of Beauveria bassiana and Metarhizium anisopliae with chlorpyrifos ethyl and spinosad in Spodoptera frugiperda larvae. Pest Management Science. 74(9). 2047-2052. https://doi.org/10.1002/ps.4884
2015		Efficacy of Metarhizium anisopliae (NLetsch.) Sorokin against the Potato Tuber Moth, Phthorimaea operculellu (Zeller) in Consumable Potato, under Laboratory Conditions				unidentified strain				Phthorimaea operculella				Insecta: Lepidoptera				Suspensions at concentrations of 10^7 to 10^3 were prepared for mortality tests. The results were very heterogeneous, with LCs50 varying in concentrations of 10^5, 10^6 and 10^7 conidia per mL, resulting in mortality rates ranging from 21.2% to 52.3%.				Pandey, S., Sporleder, M., Chhetry, Y. D. G., Giri, Y. P., Kroschel, J. (2015). Efficacy of Metarhizium anisopliae (Metsch.) Sorokin against the Potato Tuber Moth Phthorimaea operculella (Zeller) in consumable potato, under laboratory conditions, Nepasele Horticulture, 10(July), 47-57.
2010		Selection of Entomopathogenic Fungal Isolates for the Control of Tuta Absoluta (Meyrick) (Lepidoptera: Gelechiidae) and their Compatibility with Some Insecticides Used in Tomato Cultivation				URPE-6 and URPE-19				Tuta absoluta				Insecta: Lepidoptera				Treatment with spraying conidia at a concentration of 10^7 conidia resulted in high lethality for eggs (95% in URPE-6) and larvae (56% and 38% for 19 and 6, respectively) of the insect. The combination of fungi with insecticides, in addition to not affecting the mortality caused by the fungus, did not alter its viability and germination. 5 different insecticides were used (Clofernapyr, Spinosad, …				Pires, LM, Marques, EJ, Oliveira, JV de, & Alves, SB (2010). Selection of entomopathogenic fungal isolates for the control of Tuta absoluta (Meyrick) (Lepidoptera: Gelechiidae) and their compatibility with some insecticides used in tomato cultivation. Neotropical Entomology, 39(6), 977–984. https://doi.org/10.1590/s1519-566x2010000600020
2003		Susceptibility of Plutella xylostella (L.) (Lepidoptera: Plutellidae) to the Fungi Beauveria bassiana (Bals.) Vuill. and Metarhizium anisopliae (Metsch.) Sorok				ESALQ E9, IPA-207, ESALQ 860, IPA-204 and UFPE 3027				Plutella xilostella				Insecta: Lepidoptera				All tested isolates caused caterpillar mortality ranging from 70% to 96%, except for the M. anisopliae isolate UFPE 3027, whose mortality was only 26%. M. anisopliae IPA-207 and ESALQ E9 were chosen and evaluated at concentrations of 10^5, 10^6, 10^7 and 10^8 conidia/ml on caterpillars of the second stage of P. xylostella. These isolates in concentrations greater than 10^6 caused caterpillar mort…				Silva, VCA, Barros, R., Marques, EJ, Torres, JB (2003). Susceptibility of Plutella xylostella (L.) (Lepidoptera: Plutellidae) to the Fungi Beauveria bassiana (Bals.) Vuill. and Metarhizium anisopliae (Metsch.) Sorok. Biological control. Neotropical Entomology, 32(4):653-658. https://doi.org/10.1590/S1519-566X2003000400023
2022		Mortality of Diatraea saccharalis is affected by the pH values ​​of the spore suspension of Beauveria bassiana and Metarhizium anisopliae				ESALQ 935				Diatraea saccharalis				Insecta: Lepidoptera				The pH of the isolate ranged from 4 to 9, with a higher growth rate at 6 and 7. No significant difference for sporulation in pH ranges 4 to 9, larval mortality of 81%. Optimal pH recommendation 6 to 8 for growth and sporulation.				Souza, Tamires Doroteo de et al. Mortality of|Diatraea saccharalisis affected by pH values ​​of the spore suspension of|Beauveria bassiana and|Metarhizium anisopliae. Ceres Magazine [online]. 2022, vol. 69, no. 4, pp. 483-487. Available at: <https://doi.org/10.1590/0034-737X202269040014>. Accessed December 15, 2022
2022		Metarhizium Associated with Coffee Seedling Roots: Positive Effects on Plant Growth and Protection against Leucoptera coffeella				Metarhizium brunneum RD-20.120 M. robertsii (RD-20.114)				Leucoptera coffeella				Insecta: Lepidoptera				Both fungal species inhibited the feeding activity of the insect pest, while M. robertsii improved seed sprouting and plant growth of the Coffea arabica species.				Franzin, ML et al. (2023). Metarhizium Associated with Coffee Seedling Roots: Positive Effects on Plant Growth and Protection against Leucoptera coffeella. Agric. 2022;12(12). https://doi.org/10.3390/agriculture12122017
